# Supplementary material for: Developing and Validating a Context-Sensitive Scale of Excellence-Driven Behavior in Public Universities: A Mixed-Methods Psychometric Study
Source: Behav Sci (Basel). 2026 Jun 9;16(6):950. doi: 10.3390/bs16060950 (PMC13296322; doi:10.3390/bs16060950)
Supplement: Supplementary file 1 [file behavsci-16-00950-s001.zip]

Archive with 1 entries (1 files):
- behavsci-4319824-supplementary.pdf
